# Supplementary material for: Identification of a Novel Class of Farnesylation Targets by Structure-Based Modeling of Binding Specificity
Source: PLoS Comput Biol. 2011 Oct 6;7(10):e1002170. doi: 10.1371/journal.pcbi.1002170 (PMC3188499; doi:10.1371/journal.pcbi.1002170)
Supplement: Dataset S1 — The different peptide sequences datasets used for training and testing in this study. A Training set. 77 MTO and 51 NON peptide sequences. B Test set 1. Secondary synthetic library: 29 MTO and 15 NON peptide sequences. C Test set 2. 72 Known FTase substrate sequences (from naturally occurring proteins) D Test set 3. Ca1a2L library containing 24 binding and 17 non-binding peptides. (XLS) [file pcbi.1002170.s004.xls]

## Sheet: DatasetS1A
Training set from Hougland et al. (1)
STO		MTO		NON			STO		MTO		NON
Motif	Score	Motif	Score	Motif	Score		Motif	Score	Motif	Score	Motif	Score
CALT	-2.79347	CSII	-3.25732	CKFI	-1.64845		CSEA	-0.302256	CVTQ	-0.74234	CVKK	4.82414
CGII	-2.67673	CLIT	-2.84804	CTDS	-1.0914		CQDA	-0.278292	CYPD	-0.582583	CTKY	4.82829
CSVI	-2.66424	CFLS	-2.77141	CKLN	-1.08153		CNFN	-0.275412	CQTA	-0.578348	CAQP	5.12137
CHVI	-2.63042	CLLT	-2.70175	CGCI	-0.781662		CPAS	-0.214853	CNIM	-0.550689	CCRP	5.22624
CCLA	-2.59707	CFLG	-2.58276	CLEH	-0.383305		CNVL	-0.167369	CCIF	-0.548122	CLMP	6.15624
CALL	-2.25295	CSIS	-2.56589	CTDL	-0.273894		CCHH	-0.158325	CIIL	-0.53456	CKKP	9.80495
CHLT	-2.23516	CTII	-2.55153	CKCS	-0.142401		CYSN	-0.1538	CQTQ	-0.513867	CTKR	10.7193
CSVD	-2.2348	CIII	-2.48832	CEDA	-0.105222		CSPI	-0.073864	CSGQ	-0.509166	CSIP	17.5558
CCFV	-2.04731	CSVT	-2.47107	CSDL	0.200289		CTGC	0.0055606	CFMG	-0.473154
CTLL	-2.02262	CAVQ	-2.43693	CLNL	0.458477		CLHL	0.1712	CILL	-0.401919
CSLL	-1.97811	CTLA	-2.43392	CHDL	0.596054		CVSS	0.34338	CVLQ	-0.30698
CCLL	-1.94193	CSVQ	-2.39642	CQEA	0.721969		CCSN	0.434	CSVW	-0.303798
CPLG	-1.89842	CSLC	-2.39427	CPED	0.725852		CAKS	0.50463	CNIL	-0.281413
CAVL	-1.78563	CGIA	-2.24397	CFKL	0.73555		CTHV	0.655872	CNLM	-0.240228
CACI	-1.77713	CSVS	-2.18817	CTKI	0.862124		CQVW	0.676853	CVLH	-0.00038
CCVL	-1.76597	CSLG	-2.13473	CLKT	0.893466		CEVW	0.70881	CKIF	0.012581
CATG	-1.73472	CKIS	-2.01169	CTKV	0.896885		CDIY	0.7767	CVVN	0.10932
CACV	-1.6835	CLTS	-1.95805	CCKT	1.03965		CSVY	0.794381	CTMS	0.124667
CNTI	-1.62555	CYVM	-1.79124	CNHD	1.04971		CWQV	0.853717	CSFM	0.130735
CTTL	-1.61678	CTLQ	-1.75587	CSKG	1.07047		CGHS	0.964096	CRVW	0.414565
CCTA	-1.59386	CRIS	-1.68791	CGGN	1.25658		CGTW	0.969276	CLML	0.430902
CSVL	-1.21874	CLLN	-1.63656	CNKI	1.34573		CISL	0.978118	CTVY	0.496617
CKTT	-1.18679	CVLA	-1.58811	CGQI	1.35386		CVSL	1.09508	CLLF	0.696422
CSAC	-1.18035	CIVA	-1.56703	CKKA	1.3741		CWDY	1.11218	CTVF	0.737137
CPFW	-1.17902	CNVT	-1.53636	CQNL	1.52554		CIHI	1.18177	CLHM	1.21055
CCTG	-1.15601	CQLS	-1.51835	CQKI	1.54148		CTKA	1.1879	CIGW	1.36801
CFSS	-1.0514	CLLM	-1.49496	CGGL	1.61463		CIHL	1.68369	CGLF	1.51137
CPIL	-0.936149	CFPS	-1.42803	CQKS	1.82743		CIVK	1.88197	CNLF	1.59247
CCNA	-0.934065	CAIL	-1.38203	CEKL	1.98026		CEYS	1.91705	CGLY	1.96133
CCAH	-0.83387	CVVT	-1.31272	CGKH	2.11883		CVKQ	2.26478	CVHS	1.96716
CCLH	-0.741692	CLIL	-1.29304	CAVR	2.14096		CSQL	2.73004	CKQQ	2.10281
CGIL	-0.720719	CSIM	-1.28715	CSKM	2.1991		CNSY	2.77833	CSHF	2.21798
CVLL	-0.656717	CSIL	-1.25884	CSRT	2.26928		CVLY	2.96721	CVQM	3.50075
CSFL	-0.617906	CSLM	-1.22864	CTAK	2.34633		CACR	3.01784	CTKF	5.42489
CGCH	-0.542804	CLVM	-1.08747	CRKN	2.41188		CIHF	3.17293
CSSG	-0.477051	CTLM	-1.06176	CGRC	2.4635		CGQF	3.3488
CQNI	-0.456823	CITQ	-0.939148	CKKM	2.91815		CQLW	3.67047
CGCA	-0.447706	CCIL	-0.925266	CGQL	3.0045		CRLW	4.39728
CKAA	-0.446188	CGIM	-0.880025	CQRH	3.05727		CSKF	4.70311
CSPT	-0.427743	CNTS	-0.873529	CGCR	3.46659		CNWA	4.77072
CAES	-0.375106	CVTT	-0.84942	CLKP	4.04813		CIYY	4.87608
CGCS	-0.350108	CSSS	-0.844241	CTCR	4.20068		CWHK	5.01503
CVAH	-0.325844	CNLQ	-0.783296	CEEK	4.28665
(1) Hougland et al. Identification of novel peptide substrates for protein
farnesyltransferase reveals two substrate classes with distinct sequence
selectivities. J Mol Biol (2009)

## Sheet: DatasetS1B
Test set from Hougland et al. (1)
MTO		NON
Motif	Score	Motif	Score
CLLV	-3.12099	CTVS	-2.20179
CYLA	-3.0729	CHLM	-1.27511
CALV	-2.94091	CSVK	0.646814
CYIS	-2.7232	CEVF	0.99155
CTVV	-2.51287	CDIK	1.13009
CSLA	-2.51091	CEIK	1.55959
CTIV	-2.46161	CLTR	2.46797
CKIV	-2.40066	CETK	2.56836
CYLM	-2.38224	CMTK	2.8782
CHIQ	-2.35215	CDTR	3.14374
CHLS	-2.28677	CDLR	7.295
CTVS	-2.20179	CRLR	7.6998
CALQ	-2.06765	CMLR	7.71216
CGVV	-2.05547	CGTP	23.2743
CHVQ	-1.85594	CHVP	28.4813
CEIQ	-1.75448	CGVP	30.8851
CFVN	-1.57139
CFPS	-1.42803
CHLM	-1.27511
CFTN	-1.11404
CKTV	-1.111
CHIM	-1.06226
CSLH	-0.882252
CHLH	-0.542829
CHVM	-0.51319
CSLK	0.13942
CNLK	0.987673
CDVK	1.7306
CVHF	3.53536
(1) Hougland et al. Identification of novel peptide substrates for protein
farnesyltransferase reveals two substrate classes with distinct sequence
selectivities. J Mol Biol (2009)

## Sheet: DatasetS1C
Known FTase substrates. Sequences taken from Hougland et al. Table S1 (1)
Motif	Score		Motif	Score
CAII	-3.49589		CVVA	-1.39752
CAIC	-3.28038		CAIL	-1.38203
CAIA	-3.23297		CVVQ	-1.31602
CAIS	-2.9738		CVIG	-1.30464
CLIS	-2.90837		CSIM	-1.28715
CLIA	-2.87619		CVLS	-1.22614
CLIT	-2.84804		CTVM	-1.18021
CCIA	-2.74546		CTLM	-1.06176
CCLA	-2.59707		CKVL	-1.04243
CTII	-2.55153		CSVM	-1.01747
CCIQ	-2.44757		CQLQ	-0.995858
CLVS	-2.4334		CKTQ	-0.931353
CSLC	-2.39427		CCIL	-0.925266
CTVA	-2.37531		CQTS	-0.865234
CTIA	-2.33989		CASQ	-0.852167
CVII	-2.14866		CTIM	-0.825572
CVIV	-2.14741		CVCA	-0.80839
CCVQ	-2.11668		CVTQ	-0.74234
CTIS	-2.05016		CCVM	-0.726048
CVIE	-2.0392		CVTA	-0.688597
CIIC	-1.98399		CVLL	-0.656717
CTIQ	-1.96735		CIIM	-0.646614
CVIA	-1.91243		CVTS	-0.61342
CMIA	-1.84514		CVIL	-0.516958
CNIQ	-1.76729		CAMQ	-0.42549
CVIC	-1.7637		CVIM	-0.366473
CVIH	-1.74774		CVIN	-0.339031
CIIS	-1.73136		CVVM	0.047349
CAIM	-1.71232		CVVL	0.076066
CVIT	-1.70767		CVIY	0.598829
CLIM	-1.63799		CVMA	0.659743
CVLA	-1.58811		CVIF	0.913594
CVIS	-1.50774		CAQQ	1.05797
CLLM	-1.49496		CRPQ	1.17318
CVIQ	-1.48896		CVLF	2.07511
CKVQ	-1.46614		CKQQ	2.10281
(1) Hougland et al. Identification of novel peptide substrates for protein
farnesyltransferase reveals two substrate classes with distinct sequence
selectivities. J Mol Biol (2009)

## Sheet: DatasetS1D
Synthetic CaaL peptide library from Krzysiak el al. (2)
	Motif	Score
Binders*	CLLL	-2.39348
	CALL	-2.25295
	CTLL	-2.02262
	CSLL	-1.97811
	CCLL	-1.94193
	CCVL	-1.76597
	CAIL	-1.38203
	CLVL	-1.34618
	CLIL	-1.29304
	CSIL	-1.25884
	CSVL	-1.21874
	CQLL	-1.10428
	CRLL	-1.07334
	CKVL	-1.04243
	CTIL	-0.9508
	CPIL	-0.936149
	CCIL	-0.925266
	CVLL	-0.656717
	CIIL	-0.53456
	CVIL	-0.516958
	CILL	-0.401919
	CNIL	-0.281413
	CLML	0.430902
	CLQL	2.56607
Non-Binders	CSTL	-1.0592
	CSFL	-0.617906
	CCSL	-0.25498
	CHAL	-0.209611
	CTAL	-0.125927
	CLGL	0.911003
	CGCL	0.911346
	CHPL	1.04907
	CAYL	1.30221
	CQNL	1.52554
	CGGL	1.61463
	CEKL	1.98026
	CMEL	2.17614
	CVGL	2.221
	CNPL	2.33863
	CSQL	2.73004
	CGQL	3.0045
*	Binders are defined as sequences for which product conversion was detected by HPLC
(2) Krzysiak et al. Synthesis and screening of a CaaL peptide library versus FTase
reveals a surprising number of substrates. Bioorg Med Chem Lett (2009)
